# Supplementary material for: Robust regulation of a PVTOL aircraft subject to crosswind disturbances: Passivity and integral sliding mode approach
Source: PLoS One. 2024 Dec 5;19(12):e0307398. doi: 10.1371/journal.pone.0307398 (PMC11620607; doi:10.1371/journal.pone.0307398)
Supplement: S1 File — (TEX) [file pone.0307398.s002.tex]

\paragraph*{Matlab files.} 
The Matlab scripts required to reproduce the results presented in this paper can be downloaded from: https://zenodo.org/records/12537889
